# Supplementary material for: Association between Pre-Diagnostic Serum Bile Acids and Hepatocellular Carcinoma: The Singapore Chinese Health Study
Source: Cancers (Basel). 2021 May 28;13(11):2648. doi: 10.3390/cancers13112648 (PMC8198655; doi:10.3390/cancers13112648)
Supplement: Supplementary file 1 [file cancers-13-02648-s001.zip]

Archive with 1 entries (1 files):
- cancers-1230252-supplementary.pdf
